# Supplementary material for: Effects of Preservation and Propagation Methodology on Microcosms Derived from the Oral Microbiome
Source: Microorganisms. 2022 Oct 29;10(11):2146. doi: 10.3390/microorganisms10112146 (PMC9693135; doi:10.3390/microorganisms10112146)
Supplement: Supplementary file 1 [file microorganisms-10-02146-s001.zip]

Archive with 1 entries (1 files):
- microorganisms-1917463-supplementary.pdf
